# Supplementary material for: Can a monologue-style ECA more effectively motivate eHealth users in initial distress than textual guidance?
Source: Heliyon. 2021 Mar 21;7(3):e06509. doi: 10.1016/j.heliyon.2021.e06509 (PMC8020434; doi:10.1016/j.heliyon.2021.e06509)
Supplement: Submitted Data Set Dec 9 2020 [file mmc1.zip]

Archive with 1 entries (1 files):
- hly_6509_Submitted Data Set Dec 9 2020_mmc1.sav
